# Supplementary material for: How complex must shape data be to model in vivo forces? Intraspecific level validation of in silico jaw strength estimates in a lizard
Source: J Exp Biol. 2026 Feb 9;229(3):jeb251313. doi: 10.1242/jeb.251313 (PMC12951603; doi:10.1242/jeb.251313)
Supplement: Dataset 1. — Fieldwork dataset used in analysis. [file jexbio-229-251313-Dataset1.csv]

LOCATION	LIZARD	SEX	GAPE_ANGLE	MAX	WEIGHT	SVL	PL	PW	HH	MW
Bleda_Plana	2	F	34.24	3.127200499	7	67	14.66	6.57	6.2	7.64
Bleda_Plana	3	F	34.24	3.717238329	7.5	69	15.05	6.94	6.73	7.49
Bleda_Plana	4	F	34.24	2.006128622	4.5	59.5	13.38	5.92	5.97	6.23
Bleda_Plana	5	F	34.24	2.832181584	6	60	13.83	6.1	6.15	6.52
Bleda_Plana	6	F	34.24	4.189268593	6.5	69.5	15.11	7.18	6.48	7.54
Bleda_Plana	7	F	34.24	3.304211848	6.5	65.5	14.94	6.68	6.78	7.17
Bleda_Plana	8	F	34.24	3.304211848	6.5	67.5	15.1	7.26	6.5	7.76
Bleda_Plana	9	F	34.24	2.36015132	5	62.5	13.68	6.58	5.59	7.03
Bleda_Plana	10	F	34.24	3.481223197	8	69	14.43	6.54	6.43	7.13
Bleda_Plana	11	F	34.24	2.891185367	7	68	14.55	6.51	6.23	8.39
Bleda_Plana	13	F	34.24	2.95018915	7	68	14.35	6.77	6.23	6.77
Bleda_Plana	14	F	34.24	2.419155103	6	63.5	14.81	6.28	5.78	6.48
Bleda_Plana	15	F	34.24	5.782370734	8	67	15.93	7.02	7.14	7.52
Bleda_Plana	16	F	34.24	2.655170235	6	64	15.21	6.44	6	7.24
Bleda_Plana	17	F	34.24	3.54022698	7	64	14.05	6.4	5.53	7.15
Bleda_Plana	18	F	34.24	3.186204282	5.5	61	13.28	6.35	5.97	6.34
Bleda_Plana	13	F	36.07	5.605359385	7.5	73	16.64	7.22	6.91	7.51
Bleda_Plana	14	F	36.07	4.366279942	7.5	67	14.29	6.75	6.29	7.07
Bleda_Plana	15	F	36.07	2.242143754	4	60	13.27	5.49	5.45	5.64
Bleda_Plana	16	F	36.07	3.54022698	6.5	66	13.94	7.07	6.11	7.49
Bleda_Plana	1	M	34.92	6.726431262	8	69	15.94	7.24	6.9	8.64
Bleda_Plana	2	M	34.92	10.26665824	9	79.5	19.04	8.22	8.07	8.16
Bleda_Plana	3	M	34.92	11.0927112	10.5	75	18.14	7.81	7.91	9.54
Bleda_Plana	4	M	34.92	12.98083226	11.5	79.5	19.17	8.22	8.02	10.01
Bleda_Plana	5	M	34.92	12.86282469	11.5	77.5	17.6	8.41	8.2	9.21
Bleda_Plana	6	M	34.92	7.139457743	7.5	69.5	16.47	7.38	7.13	7.58
Bleda_Plana	7	M	34.92	12.62680956	11	76	18.13	8.45	8.11	8.68
Bleda_Plana	8	M	34.92	13.45286252	11	75	18.18	8.35	8.06	9.9
Bleda_Plana	9	M	34.92	11.21071877	12.5	78.5	18.54	9.19	8.13	8.95
Bleda_Plana	10	M	34.92	6.372408564	9	69.5	15.39	7.15	7.65	8.54
Bleda_Plana	11	M	34.92	11.21071877	9	73.5	17.81	7.87	7.67	8.05
Bleda_Plana	12	M	34.92	16.16703654	13	78	18.66	8.6	8.12	9.48
Bleda_Plana	13	M	34.92	13.62987387	11	78	18.28	8.2	8.09	9.04
Bleda_Plana	14	M	34.92	9.086582582	7.5	69.5	17.02	7.54	7.11	8.97
Bleda_Plana	15	M	34.92	8.496544752	9	74	17.03	7.61	7.19	8.62
Bleda_Plana	16	M	34.92	9.676620412	10.5	80	18.18	7.75	8.37	9.8
Bleda_Plana	17	M	34.92	9.086582582	8.5	70	16.73	7.66	7.4	8.45
Bleda_Plana	19	M	34.92	13.86588901	13	82	19.7	8.38	7.68	10.18
Bleda_Plana	20	M	34.92	11.50573769	11	79.5	19.69	8.39	8.33	9.28
Bleda_Plana	1	M	35.98	14.98696088	12.5	79.5	18.94	8.14	8.08	7.42
Bleda_Plana	2	M	35.98	10.85669607	9.5	74.5	16.61	7.72	7.95	8.98
Bleda_Plana	3	M	35.98	11.68274903	10	75	18.07	7.6	6.68	8.74
Bleda_Plana	4	M	35.98	16.81607816	12.5	77	18.97	8.32	8.13	9.35
Bleda_Plana	5	M	35.98	10.26665824	9	72	16.08	7.82	7.28	9.01
Bleda_Plana	6	M	35.98	11.8007566	12	80	19.52	8.31	7.97	9.16
Bleda_Plana	7	M	35.98	7.729495573	8	69.5	16.42	7.17	6.66	8.03
Bleda_Plana	8	M	35.98	12.56780578	9.5	75	17.81	7.66	7.19	7.76
Bleda_Plana	9	M	35.98	16.75707437	14	83	20.19	8.6	8.35	9.28
Bleda_Plana	10	M	35.98	17.05209329	12.5	84	19.75	8.81	8.29	9.34
Bleda_Plana	11	M	35.98	12.33179065	10	79.5	18.65	8.32	7.6	8.52
Conillera	1	F	35.93	5.782370734	9.5	75	15.77	7.44	7.07	8.73
Conillera	2	F	35.93	4.72030264	8	69.5	15.5	6.93	6.73	8.91
Conillera	4	F	35.93	5.133329121	7	63	16.11	7.16	6.59	8.22
Conillera	6	F	35.93	4.72030264	7	65	15.99	6.84	7.02	7.14
Conillera	7	F	35.93	6.785435045	10	77	16.34	7.48	7.52	8.38
Conillera	8	F	35.93	5.487351819	9.5	75	15.74	7.53	6.43	8.95
Conillera	9	F	35.93	5.31034047	10.5	76	16.15	7.58	6.62	8.1
Conillera	11	F	35.93	5.9003783	10	77	15.52	7.38	7.01	7.6
Conillera	12	F	35.93	5.251336687	11	75	15.3	7.69	7.21	8.51
Conillera	13	F	35.93	8.496544752	9	77	16.5	8.2	6.84	8.82
Conillera	14	F	35.93	4.779306423	6	62	14.88	6.78	6.61	7.43
Conillera	15	F	35.93	8.26052962	9	77	16.41	7.57	7.07	9.37
Conillera	16	F	35.93	4.779306423	8	74.5	15.46	7.21	6.25	8.42
Conillera	17	F	35.93	7.611488007	8	71.5	15.86	7.45	6.6	9.04
Conillera	18	F	35.93	7.434476658	8.75	73	16.73	7.94	6.6	8.78
Conillera	20	F	35.93	5.841374517	10.5	75.5	15.66	8.03	7.09	7.95
Conillera	10	F	35.93	5.664363168	9.5	74	15.97	8.07	7.62	8.63
Conillera	11	F	35.93	4.72030264	8	72	15.88	7.68	6.8	7.83
Conillera	8	F	36.89	4.13026481	7.2	65	14.67	7.65	7.75	7.99
Conillera	9	F	36.89	3.776242112	7	70	15.83	8.77	7.95	8.52
Conillera	10	F	36.89	6.077389649	8	62	16.51	8.93	8.33	9.5
Conillera	11	F	36.89	7.729495573	10.3	70	17.29	9.39	8.26	9.85
Conillera	12	F	36.89	8.437540969	12	80	15.86	9.34	8.25	9.74
Conillera	16	F	36.89	5.782370734	10	72	15.98	8.3	7.5	10.31
Conillera	17	F	36.89	7.257465309	10	75	17.86	8.99	9.3	9.08
Conillera	19	F	36.89	7.552484224	9	65	17.88	8.81	8.84	10.02
Conillera	20	F	36.89	7.67049179	11.5	73	17.14	9.59	9.36	9.8
Conillera	21	F	36.89	4.189268593	10	73	16.16	7.58	8.1	8.97
Conillera	1	M	33.03	17.05209329	17.5	84.5	20.4	10.23	9.65	13.35
Conillera	5	M	33.03	16.16703654	16.5	80	19.45	9.73	8.92	12.02
Conillera	8	M	33.03	15.57699871	15	80	20.04	9.86	8.54	11.47
Conillera	9	M	33.03	12.68581335	11.5	77	18.78	8.57	8.23	10.18
Conillera	1	M	27.3	15.87201763	15	80.5	20.8	9.2	8.78	9.81
Conillera	2	M	27.3	21.71339214	16	79.5	19.61	9.7	9.1	10.36
Conillera	3	M	27.3	18.52718786	16.5	83.5	20.17	10.01	9.33	10.76
Conillera	5	M	27.3	18.0551576	16	85.5	20.38	9.57	9.19	10.52
Conillera	6	M	27.3	16.16703654	14	83.5	20.77	10.68	9.55	11.1
Conillera	7	M	27.3	13.51186631	14.5	87.5	20.96	9.56	9.3	9.77
Conillera	8	M	27.3	18.58619165	18	85	21.12	10.66	9.83	11.14
Conillera	9	M	27.3	12.03677173	13.5	83.5	20.55	10.01	9.98	10.04
Conillera	12	M	27.3	16.10803276	14	83	19.86	9.32	8.52	9.53
Conillera	1	M	36.01	22.71645646	16	73	21.2	12.23	11.8	14.3
Conillera	2	M	36.01	18.17316516	14.5	80	19.48	11.55	10.68	13.28
Conillera	3	M	36.01	17.76013868	15.5	85	19.86	12.12	10.9	12.18
Conillera	4	M	36.01	17.87814625	13.4	85	18.43	11.8	10.15	12.35
Conillera	5	M	36.01	19.23523326	21	87	20.48	10.43	11.21	12.72
Conillera	6	M	36.01	14.51493062	11.9	75	19.11	8.99	9.82	11.72
Conillera	7	M	36.01	19.76626731	15	80	19.57	10.04	10.71	12.98
Conillera	13	M	36.01	19.47124839	16	75	20.18	10.72	12.27	13.06
Conillera	14	M	36.01	15.2819798	13.5	75	19.95	9.83	9.59	11.97
Conillera	15	M	36.01	17.05209329	16.5	85	22.57	10.88	10.8	12.44
Conillera	18	M	36.01	19.41224461	19	85	21.62	11.7	11.4	13.69
Conillera	1	M	27.3	16.69807059	17	84	20.62	10.3	9.42	9.97
Conillera	3	M	27.3	11.38773012	12	80.5	19.41	8.85	8.88	9.27
Conillera	4	M	27.3	20.88733918	17	86.5	20.35	10.08	9.83	8.49
Conillera	5	M	27.3	19.47124839	13.5	84	20.21	9.02	9.14	9.21
Conillera	6	M	27.3	20.00228244	15.5	85	20.08	10.05	9.95	10.05
Es_Pouas	3	F	29.31	2.242143754	5.5	64	13.19	6.47	5.92	6.96
Es_Pouas	5	F	29.31	2.301147537	4	59	12.74	5.9	5.42	6.86
Es_Pouas	1	F	29.31	4.012257244	6	65	13.58	6.76	6.14	6.86
Es_Pouas	4	F	29.31	1.947124839	3	54.5	12.22	5.78	5.29	6.01
Es_Pouas	2	F	29.31	2.714174018	4	59.5	13.56	6.17	5.79	7.56
Es_Pouas	1	M	31.23	4.189268593	5.5	55.5	14.71	6.96	6.1	7.07
Es_Pouas	2	M	31.23	6.785435045	6	63	16.08	7.87	7.16	9.38
Es_Pouas	4	M	31.23	4.897313989	6	63.5	15.7	7.47	7.25	8.08
Es_Pouas	6	M	31.23	4.13026481	4.5	57	14.24	6.9	6.3	7.23
Es_Pouas	7	M	31.23	5.251336687	5	58.5	14.35	6.99	6.26	8.48
Es_Pouas	1	M	31.23	6.195397215	6.5	64	15.64	7.65	7.34	8.14
Es_Pouas	2	M	31.23	7.316469092	5	61.5	15.93	7.31	6.79	7.38
Es_Pouas	3	M	31.23	9.204590148	6	63	15.82	7.7	7.5	7.74
Es_Pouas	5	M	31.23	4.189268593	4	60.5	14.52	6.63	6.36	7.93
Es_Pouas	6	M	31.24	8.614552318	7	66.5	16.46	7.79	6.93	8.78
Es_Pouas	7	M	31.25	5.9003783	5.5	63.5	15.32	7.53	6.63	8.61
Es_Pouas	8	M	31.26	8.024514488	7	66	16.13	7.94	7.15	8.13
Es_Pouas	9	M	31.27	5.251336687	4.5	60.5	15.58	6.89	6.21	7.56
Es_Pouas	10	M	31.28	4.897313989	5.5	61	14.9	7.14	6.38	8.18
Es_Pouas	2	M	31.23	5.9003783	6	62.5	16	7.73	7.06	8.58
Es_Pouas	1	M	31.23	6.844438828	6	64	15.66	7.26	6.75	8.08
Es_Vedra	1	F	29.58	4.72030264	9.5	70	16.9	7.62	6.64	8.01
Es_Vedra	12	F	29.58	3.599230763	5.5	65	14.59	6.98	6.07	7.25
Es_Vedra	13	F	29.58	6.844438828	7.5	68.5	16.08	7.53	6.44	7.58
Es_Vedra	16	F	29.58	5.664363168	9	78	16.4	7.92	6.86	8.19
Es_Vedra	18	F	29.58	4.779306423	5.5	65	14.91	6.93	6.58	7.77
Es_Vedra	19	F	29.58	5.015321555	6.5	66	15.2	6.65	6.62	7.48
Es_Vedra	20	F	29.58	4.071261027	5.5	61	14.62	6.6	6.2	6.78
Es_Vedra	21	F	29.58	6.431412347	11.5	76	16.2	7.42	6.95	7.81
Es_Vedra	22	F	29.58	5.664363168	9.5	73.5	15.1	7.59	7.3	7.68
Es_Vedra	23	F	29.58	8.496544752	9	70	16.83	7.86	7.49	8.66
Es_Vedra	2	M	29.2	10.38466581	9	73.5	17.64	8.08	7.01	9.35
Es_Vedra	3	M	29.2	12.33179065	13.5	82	19.21	8.59	8.77	10.01
Es_Vedra	4	M	29.2	16.16703654	15.5	83.5	19.24	9.64	8.11	10.58
Es_Vedra	5	M	29.2	14.33791927	16	85.5	20.08	9.52	8.12	9.43
Es_Vedra	6	M	29.2	13.21684739	14	85.5	20.32	9.69	8.05	9.22
Es_Vedra	7	M	29.2	12.68581335	16	85	20.58	10.43	8.64	9.61
Es_Vedra	8	M	29.2	10.38466581	11.5	78	18.22	8.68	8.09	8.53
Es_Vedra	9	M	29.2	14.98696088	13	83	18.4	9.24	8.42	9
Es_Vedra	10	M	29.2	12.68581335	12	77	18.77	8.8	8.27	10.19
Es_Vedra	11	M	29.2	14.51493062	10	83	19.77	9.2	8.92	10.15
Es_Vedra	14	M	29.2	8.024514488	11.5	79.5	17.6	8.44	7.88	9.16
Es_Vedra	15	M	29.2	6.962446394	9.5	73.5	17.14	8.22	7.62	8.5
Es_Vedra	17	M	29.2	11.50573769	12.5	77	18.88	8.84	8.42	9.83
Espardell	1	F	28.46	2.242143754	4	55	13.03	5.72	5.59	6.55
Espardell	13	F	28.46	4.189268593	6.5	72	15.56	8.14	7.98	7.18
Espardell	14	F	28.46	6.254400998	7.5	69	15.29	7.79	7.18	8.9
Espardell	17	F	28.46	6.785435045	9	79	16.55	7.78	6.64	8.82
Espardell	18	F	28.46	5.31034047	9	79	16.13	7.84	7.09	7.93
Espardell	20	F	28.46	6.136393432	8	72	15.32	7.42	6.71	7.6
Espardell	21	F	28.46	4.72030264	7.5	74	15.79	7.76	7.01	8.57
Espardell	22	F	28.46	3.304211848	5.5	63.5	14.21	6.63	6.03	7.18
Espardell	24	F	28.46	5.605359385	7.5	70.5	15.66	7.47	6.8	7.69
Espardell	25	F	28.46	5.546355602	8	70	15.41	7.77	7.06	8.25
Espardell	26	F	28.46	6.726431262	8	69	16.89	7.34	7.58	8.4
Espardell	2	M	30.53	12.44979821	14.5	85	20.76	10.15	8.93	10.45
Espardell	3	M	30.53	15.57699871	13.5	79.5	19.58	9.64	9.4	10.1
Espardell	6	M	30.53	18.35017651	14	81.5	19.53	9.66	8.49	9.61
Espardell	7	M	30.53	9.086582582	12.5	78	18.08	9.14	8.06	10
Espardell	10	M	30.53	10.32566203	10	73	18.07	8.39	8.28	8.21
Espardell	11	M	30.53	7.965510705	10.5	75.5	17.98	7.8	7.71	8.33
Espardell	12	M	30.53	17.3471122	16.5	84	19.85	9.27	9.02	10.56
Espardell	15	M	30.53	14.9279571	15.9	83	19.53	9.11	8.85	9.94
Espardell	16	M	30.53	9.44060528	9	70.5	17	7.56	7.7	8.57
Espardell	23	M	30.53	16.87508194	15	84.5	20.41	10.22	9.45	8.58
Espartar	5	F	34.52	7.847503139	8	74	16.65	7.51	6.53	7.34
Espartar	7	F	34.52	6.549419913	8.5	74	15.4	7.25	6.36	7.11
Espartar	10	F	34.52	4.897313989	7	73	15.02	7.43	6.17	7.32
Espartar	13	F	34.52	6.549419913	7	74	15.58	7.11	6.48	7.82
Espartar	18	F	34.52	4.779306423	7.5	69	14.65	7.05	6.12	6.66
Espartar	19	F	34.52	3.894249678	8.5	70	15.01	7.11	7.34	7.7
Espartar	21	F	34.52	5.31034047	6	62	14.39	7.07	6.12	6.47
Espartar	22	F	34.52	5.074325338	6	66.5	14.71	6.74	5.79	7.2
Espartar	23	F	34.52	6.431412347	9	75.5	15.72	7.43	6.09	7.38
Espartar	24	F	34.52	6.254400998	7.5	71	14.79	7.15	6.44	7.46
Espartar	25	F	34.52	7.021450177	8.5	74	15.56	7.45	6.81	8.41
Espartar	26	F	34.52	4.366279942	5	68.5	14.32	6.22	6.33	7.14
Espartar	27	F	34.52	3.422219414	4.5	58.5	13.8	6.51	5.61	7.19
Espartar	28	F	34.52	7.375472875	7.5	73	15.22	7.09	6.1	8.01
Espartar	1	M	36.41	16.28504411	11.5	77.5	18.42	8.4	8.46	9.64
Espartar	2	M	36.41	13.21684739	10.5	76	18.26	8.2	8.77	9.36
Espartar	3	M	36.41	19.94327865	11	81.5	19.27	9.24	8.4	10.08
Espartar	4	M	36.41	19.47124839	14	84	19.64	9.4	8.41	9.81
Espartar	6	M	36.41	18.58619165	15.5	83.5	19.77	9.08	8.31	8.24
Espartar	8	M	36.41	22.48044132	14	84.5	20.24	10.1	8.26	11.44
Espartar	9	M	36.41	17.58312733	13.5	78	18.58	8.8	8.11	9.48
Espartar	11	M	36.41	19.82527109	13	77.5	18.42	9.01	8.48	9.92
Espartar	12	M	36.41	16.81607816	12	77	18.63	8.67	8.39	10.05
Espartar	14	M	36.41	14.63293818	10	77	18.86	8.11	7.11	8.94
Espartar	15	M	36.41	13.03983604	11	78.5	18.71	8	7.54	8.41
Espartar	16	M	36.41	17.58312733	13	80.5	19.56	8.44	7.52	9.78
Espartar	17	M	36.41	15.57699871	11	78	17.94	8.61	7.28	9.28
Espartar	20	M	36.41	11.97776795	9	73.5	16.94	7.72	6.78	8.05
Penjats	5	F	30.7	4.307276159	6.5	67	15	7.36	6.48	7.5
Penjats	6	F	30.7	6.431412347	9	77.5	15.91	8.28	7.76	9.09
Penjats	9	F	30.7	1.18007566	3.5	52	12.66	6.06	5.04	6.58
Penjats	10	F	30.7	2.891185367	7	73	16	7.3	6.82	8.09
Penjats	11	F	30.7	4.189268593	7	70	15.15	7.37	6.5	7.92
Penjats	15	F	30.7	1.829117273	3	58.5	12.39	5.86	5.38	7.03
Penjats	17	F	30.7	4.425283725	7	62	14.22	6.97	6.39	8.05
Penjats	1	M	31.23	11.74175282	12	73	17.96	8.53	8.31	9.63
Penjats	2	M	31.23	14.16090792	12	79	19.1	9.72	8.59	10.55
Penjats	3	M	31.23	13.03983604	10	73.5	18.2	8.74	8.28	9.06
Penjats	4	M	31.23	15.34098358	10	77	19.54	9.66	8.86	9.57
Penjats	7	M	31.23	13.80688522	11	80	19.07	8.86	8.63	9.39
Penjats	8	M	31.23	12.74481713	10.5	75.5	18.66	9.25	8.45	10.61
Penjats	12	M	31.23	13.80688522	14.5	81.5	19.83	9.51	8.62	10.69
Penjats	13	M	31.23	12.86282469	9.5	72	18.07	8.6	8.56	10.02
Penjats	14	M	31.23	12.74481713	9	72	17.82	8.66	7.69	9.41
Penjats	16	M	31.23	17.93715003	12.5	77.5	19.29	9.17	8.18	8.99
Penjats	18	M	31.23	14.98696088	11.5	76.5	19.23	9.15	8.53	9.5
Penjats	19	M	31.23	13.27585118	11.5	75	18.3	8.55	8.1	9.69
Trocadors	6	F	33.4	3.481223197	5.5	64	14.01	6.74	6.08	6.87
Trocadors	7	F	33.4	2.419155103	4	55	12.61	6.16	5.44	6.61
Trocadors	1	M	32.14	10.32566203	4.5	66	16.91	8.09	7.27	8.47
Trocadors	2	M	32.14	7.906506922	7	67.5	17.41	8.23	7.4	8.89
Trocadors	3	M	32.14	6.549419913	7	65	16.47	7.71	6.86	7.98
Trocadors	4	M	32.14	13.33485496	10	71	18.22	8.98	7.73	8.7
Trocadors	5	M	32.14	10.62068094	9	73	18.41	8.72	7.87	8.7
Trocadors	8	M	32.14	10.26665824	9	70	17.74	8.45	7.41	8.76
Trocadors	9	M	32.14	10.32566203	9.5	70	17.09	8.4	7.74	9.58
Trocadors	10	M	32.14	10.91569986	8.5	69	16.96	8.41	7.37	8.02
