# Supplementary material for: How complex must shape data be to model in vivo forces? Intraspecific level validation of in silico jaw strength estimates in a lizard
Source: J Exp Biol. 2026 Feb 9;229(3):jeb251313. doi: 10.1242/jeb.251313 (PMC12951603; doi:10.1242/jeb.251313)
Supplement: Dataset 2. — Alcohol-preserved specimen dataset used in analysis. [file jexbio-229-251313-Dataset2.csv]

Location	Specimen_number	Collection_date	Sex	SVL	PL	PW	HH	MW
Bleda_Plana	USAL_B_68	1985	F	67.1	15.48	5.97	7.78	7.92
Bleda_Plana	USAL_B_73	1985	F	52.36	13.23	5.78	5.87	7.84
Bleda_Plana	USAL_B_71	1985	F	62.09	14.48	5.55	7.06	9
Bleda_Plana	USAL_B_74	1985	F	62.88	14.29	5.49	7.21	8.87
Bleda_Plana	USAL_B_60	1985	F	49.04	13.56	5	6.58	8.06
Bleda_Plana	USAL_B_81	1985	M	71.42	18.1	7.13	9.61	12.22
Bleda_Plana	USAL_B_82	1985	M	73.9	17.77	6.42	10.14	11.49
Bleda_Plana	USAL_B_63	1985	M	73.46	18.95	6.66	9.73	11.53
Bleda_Plana	USAL_B_64	1985	M	75.94	18.25	6.34	10	12.76
Bleda_Plana	USAL_B_80	1985	M	72	18.12	6.93	8.72	11.57
Conillera	ZMB_94597	1929	M	54.75	16.88	6.21	8.61	10.15
Conillera	ZMB_94593	1929	M	59.79	17.72	7.01	9.68	10.71
Conillera	ZMB_94600	1929	F	51	14.78	6.34	7.1	9.28
Conillera	ZMB_35993	1929	M	64.42	17.53	7.53	9.36	11.9
Conillera	ZMB_94598	1929	F	59.85	14.53	6.99	7.68	9.55
Conillera	ZMB_94592	1929	M	65.37	18.91	6.96	8.56	11.2
Conillera	ZMB_94595	1929	M	60.44	17.23	7.71	9.21	11.49
Conillera	ZMB_94594	1929	M	60.95	16.97	7.57	9.78	11.27
Conillera	ZMB_946596	1929	M	65.22	17.96	6.85	9.59	11.57
Conillera	ZMB_94599	1929	F	56.91	14.38	6.3	6.37	8.48
Isla_del_Bosque	ZMB_35994	1929	M	69.72	16.74	6.99	8.93	10.36
Es_Vedra	USAL_V_44	1985	F	53.02	13.5	5.1	6.53	7.88
Es_Vedra	USAL_V_40	1985	F	62.12	14.92	5.66	6.89	9.35
Es_Vedra	USAL_V_27	1985	F	49.54	12.21	5.55	6.7	7.43
Es_Vedra	USAL_V_32	1985	F	57.53	15.45	6.85	8.23	8.77
Es_Vedra	USAL_V_41	1985	M	73.26	18.08	6.81	8.85	11.47
Es_Vedra	USAL_V_28	1985	M	68.06	17.89	7.22	9.52	11.76
Es_Vedra	USAL_ONh	1985	M	67.58	17.74	6.88	9.23	10.87
Es_Vedra	USAL_V_49	1985	M	69.06	19.32	8.27	10.01	11.85
Es_Vedra	USAL_V_37	1985	M	72.3	18.99	7.13	9.02	11
Espardell	ZMFK_12454	1930	M	78.44	19.76	7.2	11.63	13.26
Espardell	ZMFK_12456	1930	F	70.51	17.46	7.51	9.25	10.02
Espardell	ZMFK_12457	1930	F	61.95	15.62	5.97	9.09	9.99
Espardell	ZMFK_12455	1930	M	73.44	17.39	6.62	10.88	12.3
Espardell	ZMFK_12460	1930	F	52.74	11.49	4.94	6.51	8.04
Espardell	ZMFK_12461	1930	F	51.73	12.2	5.44	7.6	7.89
Espardell	ZMFK_12458	1930	F	64.85	14.19	5.72	7.49	8.84
Espardell	ZMFK_72359	1930	M	75.3	19.66	6.92	10.27	11.88
Espardell	ZMFK_72360	1930	F	62.03	15.69	6.39	7.71	9.24
Espardell	ZMFK_12459	1930	F	60.14	13.75	5.78	6.91	8.47
Espartar	USAL_E_13	1985	F	57.63	13.68	5.97	7.53	8.92
Espartar	USAL_E_34	1985	F	62.24	14.1	5.1	7.04	8.69
Espartar	USAL_E_18	1985	F	57.04	13.97	5.26	6.63	8.37
Espartar	USAL_E_31	1985	F	57.84	14.11	5.88	7.48	9.03
Espartar	USAL_E_45	1985	F	60.55	13.86	5.82	6.97	8.46
Espartar	USAL_E_32	1985	M	70.79	18.8	7	9.65	11.3
Espartar	USAL_E_24	1985	M	67.97	17.87	7.83	9.07	11.35
Espartar	USAL_E_27	1985	M	69.88	17.73	7.31	9.66	10.78
Espartar	USAL_E_26	1985	M	69.2	17.69	7.58	9.59	11.83
Espartar	USAL_E_6	1985	M	68.49	17.16	7.6	9.18	11.39
Penjats	ZMFK_12568	1930	M	73.42	18.38	10.23	11.7	13.24
Penjats	ZMFK_12570	1930	M	73.56	18.73	6.81	12.63	12.31
Penjats	ZMFK_12567	1930	M	85.06	20.28	8.88	12.73	14.93
Penjats	ZMFK_12569	1930	F	75.21	16.98	6.5	10.58	11.25
Penjats	ZMFK_12575	1930	F	60.9	13.81	6.36	8.22	8.8
Penjats	ZMFK_12574	1930	F	64.37	14.02	6.18	8.12	9.31
Penjats	ZMFK_12572	1930	F	66	15.39	6.63	8.73	10.08
Penjats	ZMFK_12571	1930	F	68.37	14.72	6.19	8.28	9.76
Penjats	ZMFK_12573	1930	F	60.78	14.84	6.4	8.26	9.68
Penjats	ZMFK_12566	1930	M	82.87	19.11	8.54	12.16	13.79
San_Antonio	SMF_26998	1931	M	59.81	15.37	6.53	8.41	10.2
San_Antonio	SMF_26997	1931	M	66.16	16.35	6.43	8.91	10.69
San_Antonio	SMF_54072	1957	M	61.67	15.46	6.17	7.99	10.62
San_Antonio	SMF_54071	1957	F	61.03	15.99	6.11	7.74	9.59
San_Antonio	SMF_54073	1957	F	55.81	14.46	5.63	6.6	8.59
Trocadors	USAL_108100687	1985	F	53.5	12.6	4.6	5.54	7.63
Trocadors	USAL_94100687	1985	F	50.45	13.1	5.23	6.08	7.96
Trocadors	USAL_870605008F	1985	F	54.49	13.25	4.99	6.73	7.93
Trocadors	USAL_870605004F	1985	F	54.95	13.14	4.89	6.3	8.27
Trocadors	USAL_100100687	1985	F	48.23	12.55	5.03	6.64	8.66
Trocadors	USAL_096100687	1985	M	54.41	15.64	6.58	8.9	10.32
Trocadors	USAL_91100687	1985	M	54.23	16.09	6.5	8.37	10.89
Trocadors	USAL_083100687	1985	M	60.96	15.64	6.53	8.8	10.55
Trocadors	USAL_870605001F	1985	M	68.28	16.55	5.97	8.61	12.14
Trocadors	USAL_87_06_10_92-F	1985	M	50.03	15.02	6.88	8.38	9.83
