# Supplementary material for: How complex must shape data be to model in vivo forces? Intraspecific level validation of in silico jaw strength estimates in a lizard
Source: J Exp Biol. 2026 Feb 9;229(3):jeb251313. doi: 10.1242/jeb.251313 (PMC12951603; doi:10.1242/jeb.251313)
Supplement: Dataset 3. — Calculation of Mechanical Advantage based on average mandible morphology of the total population. [file jexbio-229-251313-Dataset3.xlsx]

## Sheet: Sheet1
			INLEVER	OUTLEVER	MA	PROPORTION	TOTAL_MA					adductor_MA	TOTAL_MA
AVERAGE	Bleda_Plana	adductors	3.41	11.672	0.292152	0.140525	0.177948				Bleda_Plana	0.292152	0.177948
		external pterygoid	1.115	11.672	0.0955278	0.00974383					Conillera	0.27128	0.199715
		internal pterygoid	1.86	11.672	0.159356	0.0162543					Es_Pouas	0.265145	0.201786
		psuedotemporalis	0.422	11.672	0.0361549	0.0114249					Es_Vedra	0.263417	0.182549
	Conillera	adductors	3.34	12.312	0.27128	0.130486	0.199715				Espardell	0.257695	0.186245
		external pterygoid	0.393	12.312	0.0319201	0.00325585					Espartar	0.268247	0.194298
		internal pterygoid	0.968	12.312	0.0786225	0.00801949					Penjats	0.26865	0.217592
		psuedotemporalis	2.258	12.312	0.183398	0.0579539					Trocadors	0.2923	0.20966
	Es_Pouas	adductors	2.788	10.515	0.265145	0.127535	0.201786
		external pterygoid	0.515	10.515	0.0489777	0.00499572
		internal pterygoid	0.742	10.515	0.0705659	0.00719772
		psuedotemporalis	2.065	10.515	0.196386	0.062058
	Es_Vedra	adductors	3.161	12	0.263417	0.126703	0.182549
		external pterygoid	0.21	12	0.0175	0.001785
		internal pterygoid	0.827	12	0.0689167	0.0070295
		psuedotemporalis	1.786	12	0.148833	0.0470313
	Espardell	adductors	2.788	10.819	0.257695	0.123951	0.186245
		external pterygoid	0.788	10.819	0.0728348	0.00742915
		internal pterygoid	0.686	10.819	0.063407	0.00646751
		psuedotemporalis	1.657	10.819	0.153156	0.0483974
	Espartar	adductors	2.841	10.591	0.268247	0.129027	0.194298
		external pterygoid	0.087	10.591	0.00821452	0.000837881
		internal pterygoid	0.643	10.591	0.0607119	0.00619262
		psuedotemporalis	1.952	10.591	0.184307	0.0582411
	Penjats	adductors	3.061	11.394	0.26865	0.129221	0.217592
		external pterygoid	0.636	11.394	0.0558189	0.00569352
		internal pterygoid	0.812	11.394	0.0712656	0.00726909
		psuedotemporalis	2.719	11.394	0.238634	0.0754085
	Trocadors	adductors	2.923	10	0.2923	0.140596	0.20966
		external pterygoid	0.308	10	0.0308	0.0031416
		internal pterygoid	0.744	10	0.0744	0.0075888
		psuedotemporalis	1.846	10	0.1846	0.0583336
