# Supplementary material for: How complex must shape data be to model in vivo forces? Intraspecific level validation of in silico jaw strength estimates in a lizard
Source: J Exp Biol. 2026 Feb 9;229(3):jeb251313. doi: 10.1242/jeb.251313 (PMC12951603; doi:10.1242/jeb.251313)
Supplement: Dataset 4. — Calculation of Mechanical Advantage based on average male mandible morphology. [file jexbio-229-251313-Dataset4.xlsx]

## Sheet: Sheet1
			INLEVER	OUTLEVER	MA	PROPORTION	TOTAL_MA					m_adductor_MA	m_TOTAL_MA
MALE	Bleda_Plana	adductors	3.407	12.814	0.265881	0.127889	0.199667			MALE	Bleda_Plana	0.265881	0.199667
		external pterygoid	0.742	12.814	0.0579054	0.00590635					Conillera	0.266641	0.232631
		internal pterygoid	0.84	12.814	0.0655533	0.00668644					Es_Pouas	0.278153	0.200616
		psuedotemporalis	2.4	12.814	0.187295	0.0591853					Es_Vedra	0.273015	0.20326
	Conillera	adductors	3.405	12.77	0.266641	0.128254	0.232631				Espardell	0.265379	0.198976
		external pterygoid	1.073	12.77	0.0840251	0.00857056					Espartar	0.268868	0.196844
		internal pterygoid	0.727	12.77	0.0569303	0.00580689					Penjats	0.282638	0.206866
		psuedotemporalis	3.637	12.77	0.284808	0.0899994					Trocadors	0.264936	0.194475
	Es_Pouas	adductors	3.5	12.583	0.278153	0.133792	0.200616
		external pterygoid	0.708	12.583	0.0562664	0.00573917
		internal pterygoid	0.72	12.583	0.0572201	0.00583645
		psuedotemporalis	2.2	12.583	0.174839	0.0552491
	Es_Vedra	adductors	3.455	12.655	0.273015	0.13132	0.20326
		external pterygoid	0.191	12.655	0.0150928	0.00153947
		internal pterygoid	0.692	12.655	0.0546819	0.00557756
		psuedotemporalis	2.596	12.655	0.205136	0.0648231
	Espardell	adductors	3.654	13.769	0.265379	0.127647	0.198976
		external pterygoid	1.115	13.769	0.080979	0.00825986
		internal pterygoid	0.623	13.769	0.0452466	0.00461515
		psuedotemporalis	2.547	13.769	0.184981	0.0584539
	Espartar	adductors	3.452	12.839	0.268868	0.129326	0.196844
		external pterygoid	0.156	12.839	0.0121505	0.00123935
		internal pterygoid	0.548	12.839	0.0426825	0.00435361
		psuedotemporalis	2.516	12.839	0.195965	0.0619251
	Penjats	adductors	3.925	13.887	0.282638	0.135949	0.206866
		external pterygoid	0.982	13.887	0.0707136	0.00721279
		internal pterygoid	0.547	13.887	0.0393894	0.00401771
		psuedotemporalis	2.623	13.887	0.188882	0.0596866
	Trocadors	adductors	2.94	11.097	0.264936	0.127434	0.194475
		external pterygoid	0.545	11.097	0.0491124	0.00500946
		internal pterygoid	0.788	11.097	0.0710102	0.00724304
		psuedotemporalis	1.924	11.097	0.17338	0.0547881
