# Supplementary material for: How complex must shape data be to model in vivo forces? Intraspecific level validation of in silico jaw strength estimates in a lizard
Source: J Exp Biol. 2026 Feb 9;229(3):jeb251313. doi: 10.1242/jeb.251313 (PMC12951603; doi:10.1242/jeb.251313)
Supplement: Dataset 5. — Finite Element Analysis data of models based on population average dentary shapes. [file jexbio-229-251313-Dataset5.xlsx]

## Sheet: Sheet1
	Element_Size	No_Elements	minus_1_percent_stress	area_pressure	area_constraint	CONVERGED?	Sum_element_stress_by_element_volume	Total_volume_all_elements	PWAM	PeofAM	Strength_estimate
Bleda_Plana	0.0001	87606	1.05868	3.19745e-08	8.96385e-07
Bleda_Plana	9e-05	114213	1.04693	3.22689e-08	8.99799e-07	-1.10987	6.93731e-09	6.37072e-09	1.08894	0.127511	0.918327
Conillera	0.0001	98837	0.778744	3.15184e-08	1.08943e-06
Conillera	9e-05	129653	0.995709	3.218e-08	1.08745e-06
Conillera	8e-05	178049	0.948588	3.25404e-08	1.08346e-06
Conillera	7e-05	254227	0.967931	3.24014e-08	1.08492e-06	2.03913
Conillera	6e-05	393090	0.977996	3.2666e-08	1.08627e-06	1.03983	7.43995e-09	7.34339e-09	1.01315	3.46971	0.987021
Es_Pouas	0.0001	80771	1.06452	3.25231e-08	8.87351e-07
Es_Pouas	9e-05	105330	1.03716	3.27447e-08	8.87103e-07	-2.57017
Es_Pouas	8e-05	143891	1.11356	3.28338e-08	8.86989e-07
Es_Pouas	7e-05	206074	1.13247	3.28019e-08	8.87121e-07	1.69789	6.34661e-09	5.46071e-09	1.16223	2.56096	0.860414
Es_Vedra	0.0001	80771	1.07266	3.18623e-08	8.83697e-07
Es_Vedra	9e-05	105330	1.05639	3.2267e-08	8.84271e-07	-1.51679	6.38993e-09	5.86542e-09	1.08942	3.03204	0.917916
Espardell	0.0001	82188	0.963242	3.20274e-08	9.13443e-07
Espardell	9e-05	106863	1.06001	3.1962e-08	9.1344e-07	10.0459
Espardell	8e-05	145359	1.07244	3.25007e-08	9.13261e-07	1.17235	6.38365e-09	5.84081e-09	1.09294	1.87601	0.914964
Espartar	0.0001	82173	1.07724	3.16212e-08	9.11835e-07
Espartar	9e-05	106056	0.993233	3.26365e-08	9.27396e-07	-7.79806
Espartar	8e-05	145094	1.02666	3.23094e-08	9.26346e-07	3.36553
Espartar	7e-05	207188	1.00528	3.28871e-08	9.29073e-07	-2.08248
Espartar	6e-05	314202	1.00589	3.15044e-08	9.15743e-07	0.0604806	6.08551e-09	5.83744e-09	1.0425	3.51151	0.959236
Penjats	0.0001	101835	0.8215	3.21598e-08	1.08534e-06
Penjats	9e-05	134296	0.999694	3.20927e-08	1.08712e-06	21.6913
Penjats	8e-05	182854	0.867177	3.20601e-08	1.08023e-06	-13.2557
Penjats	7e-05	261345	0.954298	3.17025e-08	1.08195e-06	10.0464
Penjats	6e-05	405236	0.977141	3.18613e-08	1.08586e-06	2.39377
Penjats	5e-05	669352	0.988223	3.18818e-08	1.07716e-06	1.13411	7.66189e-09	7.54352e-09	1.01569	2.70447	0.98455
Trocadors	0.0001	62150	1.29316	3.17591e-08	6.94768e-07
Trocadors	9e-05	78794	1.30214	3.16682e-08	6.93e-07	0.69489	5.48671e-09	4.09348e-09	1.34035	2.85086	0.746072
