# Supplementary material for: How complex must shape data be to model in vivo forces? Intraspecific level validation of in silico jaw strength estimates in a lizard
Source: J Exp Biol. 2026 Feb 9;229(3):jeb251313. doi: 10.1242/jeb.251313 (PMC12951603; doi:10.1242/jeb.251313)
Supplement: Dataset 6. — Finite Element Analysis data of models based on average male dentary shapes. [file jexbio-229-251313-Dataset6.xlsx]

## Sheet: Sheet1
Location	Element_Size	No_Elements	minus_1_percent_stress	area_pressure	area_constraint	CONVERGED?	Sum_element_stress_by_element_volume	Total_volume_all_elements	PWAM	PeofAM	Strength_estimate
Bleda_Plana	0.0001	138725	1.05634	4.57449e-08	1.40284e-06
Bleda_Plana	9e-05	183557	1.00323	4.50311e-08	1.39208e-06	-5.027
Bleda_Plana	8e-05	251785	0.974025	4.5031e-08	1.40703e-06	-2.91135
Bleda_Plana	7e-05	366168	0.979472	4.55494e-08	1.39723e-06	0.559174	1.08518e-08	1.07453e-08	1.00991	0.0400539	0.990185
Conillera	0.0001	112580	1.03841	4.57449e-08	1.37704e-06
Conillera	9e-05	148117	0.963285	4.51872e-08	1.31241e-06	-7.23431
Conillera	8e-05	202645	0.98266	4.59447e-08	1.31084e-06	2.01125	8.63023e-09	8.49971e-09	1.01536	0.047557	0.984877
Es_Pouas	0.0001	83400	1.29653	4.52803e-08	1.02848e-06
Es_Pouas	9e-05	108527	1.29625	4.56775e-08	1.02875e-06	-0.0212876	7.94517e-09	6.02249e-09	1.31925	0.336682	0.758006
Es_Vedra	0.0001	92745	1.14805	4.57061e-08	1.04441e-06
Es_Vedra	9e-05	120610	1.1773	4.62861e-08	1.06242e-06	2.5478
Es_Vedra	8e-05	164425	1.1951	4.58187e-08	1.04196e-06	1.51219	8.27563e-09	6.65769e-09	1.24302	0.281567	0.804494
Espardell	0.0001	138035	0.965758	4.55445e-08	1.40411e-06
Espardell	9e-05	182850	0.94253	4.59342e-08	1.40703e-06	-2.40516
Espardell	8e-05	249930	0.957734	4.62834e-08	1.40577e-06	1.61308	1.06491e-08	1.07022e-08	0.995037	0.0325249	1.00499
Espartar	0.0001	108198	1.05976	4.58335e-08	1.27803e-06
Espartar	9e-05	142150	1.29641	4.4812e-08	1.18479e-06	22.3309
Espartar	8e-05	193919	1.09464	4.44262e-08	1.21975e-06	-15.5641
Espartar	7e-05	276644	1.10116	4.52531e-08	1.21155e-06	0.59618	9.15395e-09	8.0326e-09	1.1396	0.173329	0.877501
Penjats	0.0001	158349	0.907557	5.55435e-08	1.64028e-06
Penjats	9e-05	209131	0.918975	5.54644e-08	1.6423e-06	1.2581	1.16572e-08	1.22708e-08	0.95	-0.0173429	1.05263
Trocadors	0.0001	77008	1.26709	3.86827e-08	8.30123e-07
Trocadors	9e-05	99572	1.40083	3.86837e-08	8.37145e-07	10.5553
Trocadors	8e-05	134575	1.4021	3.6992e-08	8.56237e-07	0.0906604	7.74046e-09	5.35932e-09	1.4443	0.473517	0.692377
