# Supplementary material for: How complex must shape data be to model in vivo forces? Intraspecific level validation of in silico jaw strength estimates in a lizard
Source: J Exp Biol. 2026 Feb 9;229(3):jeb251313. doi: 10.1242/jeb.251313 (PMC12951603; doi:10.1242/jeb.251313)
Supplement: Dataset 7. — Finite Element Analysis data of models based on population average mandible shapes, with estimated muscle forces. [file jexbio-229-251313-Dataset7.xlsx]

## Sheet: Sheet1
Location	Element_Size	No_Elements	min_1_percent_average	CONVERGED?	Sum_element_stress_by_element_volume	Total_volume_all_elements	PWAM	PeofAM	Strength_estimate
Bleda_Plana	0.0001	231485	2.86356
Bleda_Plana	9e-05	295460	2.96162	3.42416
Bleda_Plana	8e-05	398158	3.00646	1.51414	4.93799e-08	1.57106e-08	3.1431	4.34729	0.318157
Conillera	0.0001	238635	3.27477
Conillera	9e-05	303630	3.23999	-1.06206	5.20527e-08	1.57672e-08	3.30133	1.89304	0.302908
Es_Pouas	0.0001	184613	3.55259
Es_Pouas	9e-05	232034	3.65457	2.87044
Es_Pouas	8e-05	305032	3.72469	1.91883	4.31919e-08	1.13335e-08	3.81099	2.26431	0.262399
Es_Vedra	0.0001	189988	3.40974
Es_Vedra	9e-05	239735	3.36544	-1.29934	4.15517e-08	1.20726e-08	3.44183	137.751	0.290543
Espardell	0.0001	190499	3.25484
Espardell	9e-05	239847	3.20135	-1.64343	3.82325e-08	1.1653e-08	3.28093	2.42564	0.304792
Espartar	0.0001	189923	3.47205
Espartar	9e-05	240457	3.40554	-1.91578	4.21486e-08	1.18201e-08	3.56585	4.49569	0.280438
Penjats	0.0001	225600	3.15015
Penjats	9e-05	286309	3.11166	-1.22194	4.81826e-08	1.469e-08	3.27996	5.40884	0.304881
Trocadors	0.0001	151054	3.55928
Trocadors	9e-05	189025	3.51994	-1.10534	3.07571e-08	8.64355e-09	3.55839	1.08057	0.281026
