# Supplementary material for: How complex must shape data be to model in vivo forces? Intraspecific level validation of in silico jaw strength estimates in a lizard
Source: J Exp Biol. 2026 Feb 9;229(3):jeb251313. doi: 10.1242/jeb.251313 (PMC12951603; doi:10.1242/jeb.251313)
Supplement: Dataset 8. — Finite Element Analysis data of models male mandible based on average shapes, with estimated muscle forces. [file jexbio-229-251313-Dataset8.xlsx]

## Sheet: Sheet1
Location	Element_Size	No_Elements	min_1_percent_average	CONVERGED?	Sum_element_stress_by_element_volume	Total_volume_all_elements	PWAM	PeofAM	Strength_estimate
Bleda_Plana	0.0001	277973	2.51471
Bleda_Plana	9e-05	358538	2.60602	3.63095
Bleda_Plana	8e-05	488165	2.59346	-0.482114	5.28356e-08	1.96859e-08	2.68394	3.37118	0.372587
Conillera	0.0001	227266	3.20381
Conillera	9e-05	355066	3.15538	-1.51161	6.33199e-08	1.91534e-08	3.30593	4.55392	0.302486
Es_Pouas	0.0001	193808	2.10108
Es_Pouas	9e-05	245805	2.18334	3.91523
Es_Pouas	8e-05	324664	2.1839	0.0255572	2.79884e-08	1.222e-08	2.29037	4.6488	0.43661
Es_Vedra	0.0001	271887	2.22843
Es_Vedra	9e-05	350826	2.32193	4.19574
Es_Vedra	8e-05	479113	2.33548	0.58361	4.68705e-08	1.93426e-08	2.42318	3.6192	0.412681
Espardell	0.0001	327515	1.92868
Espardell	9e-05	424663	1.87154	-2.96285
Espardell	8e-05	579702	1.87221	0.0357459	4.62194e-08	2.36492e-08	1.95437	4.20413	0.511673
Espartar	0.0001	255423	2.59045
Espartar	9e-05	327728	2.60139	0.422437	4.77182e-08	1.76411e-08	2.70495	3.82847	0.369693
Penjats	0.0001	414334	3.78105
Penjats	9e-05	522943	3.71929	-1.63336	9.00608e-08	2.48686e-08	3.62147	-2.70121	0.276131
Trocadors	0.0001	202472	2.65186
Trocadors	9e-05	256449	2.65915	0.275015	3.51476e-08	1.29844e-08	2.70691	1.76446	0.369424
