# Supplementary material for: How complex must shape data be to model in vivo forces? Intraspecific level validation of in silico jaw strength estimates in a lizard
Source: J Exp Biol. 2026 Feb 9;229(3):jeb251313. doi: 10.1242/jeb.251313 (PMC12951603; doi:10.1242/jeb.251313)
Supplement: Dataset 9. — Finite Element Analysis data of models based on population average mandible shapes, without muscle forces. [file jexbio-229-251313-Dataset9.xlsx]

## Sheet: Sheet1
Location	Element_Size	No_Elements	min_1_percent_average	area_posterior_constriant	area_top_tooth_constraint	CONVERGED?	Sum_element_stress_by_element_volume	Total_volume_all_elements	PWAM	PeofAM	Strength_estimate
Bleda_Plana	0.0001	231485	2.70419	9.64802e-07	3.22615e-08
Bleda_Plana	9e-05	295460	2.74316	9.65997e-07	3.20423e-08	1.44128	4.44677e-08	1.56991e-08	2.8325	3.1541	0.353045
Conillera	0.0001	238635	2.57173	9.62334e-07	3.20291e-08
Conillera	9e-05	303630	2.421	9.59711e-07	3.25267e-08	5.86081	5.20527e-08	1.57672e-08	3.30133	26.6658	0.302908
Es_Pouas	0.0001	184613	2.89636	7.97914e-07	2.99774e-08
Es_Pouas	9e-05	232034	2.88389	8.03758e-07	3.01711e-08	-0.430437	3.24106e-08	1.13278e-08	2.86117	-0.794045	0.349507
Es_Vedra	0.0001	189988	2.99686	9.02183e-07	3.04981e-08
Es_Vedra	9e-05	239735	2.97593	9.01961e-07	3.09327e-08	-0.698497	3.6562e-08	1.20727e-08	3.02849	1.73541	0.330198
Espardell	0.0001	190499	2.98092	8.85352e-07	2.92215e-08
Espardell	9e-05	239847	3.00614	8.83804e-07	2.95226e-08	0.845946	3.49216e-08	1.16531e-08	2.99678	-0.312533	0.333692
Espartar	0.0001	189923	2.86577	8.86182e-07	3.11186e-08
Espartar	9e-05	240457	2.83738	8.85596e-07	3.13139e-08	-0.990658	3.13139e-08	1.18202e-08	2.64918	-7.104	0.377475
Penjats	0.0001	225600	2.67552	9.63149e-07	3.29019e-08
Penjats	9e-05	286309	2.69796	9.61095e-07	3.33095e-08	0.839016	4.09063e-08	1.46901e-08	2.78461	3.21167	0.359116
Trocadors	0.0001	151054	3.83221	7.16567e-07	2.95762e-08
Trocadors	9e-05	189025	3.725	7.1788e-07	2.98783e-08	-2.79737
Trocadors	8e-05	245465	3.72052	7.18558e-07	3.06708e-08	-0.120456	3.20572e-08	8.64762e-09	3.70705	-0.363185	0.269756
