# Supplementary material for: How complex must shape data be to model in vivo forces? Intraspecific level validation of in silico jaw strength estimates in a lizard
Source: J Exp Biol. 2026 Feb 9;229(3):jeb251313. doi: 10.1242/jeb.251313 (PMC12951603; doi:10.1242/jeb.251313)
Supplement: Dataset 10. — Finite Element Analysis data of models based on average male mandible shapes, without muscle forces. [file jexbio-229-251313-Dataset10.xlsx]

## Sheet: Sheet1
Location	Element_Size	No_Elements	min_1_percent_average	area_pressure	area_constraint	CONVERGED?_%	Sum_element_stress_by_element_volume	Total_volume_all_elements	PWAM	PeofAM	Strength_estimate
Bleda_Plana	0.0001	277973	2.66838	3.37704e-08	9.95941e-07
Bleda_Plana	9e-05	358538	2.65386	3.34518e-08	9.95941e-07	-0.544151	5.23361e-08	1.9675e-08	2.66003	0.231918	0.375936
Conillera	0.0001	227266	3.20381	3.33424e-08	9.99398e-07
Conillera	9e-05	355066	3.15538	3.48886e-08	1.00111e-06	-1.51161	6.33199e-08	1.91534e-08	3.30593	4.55392	0.302486
Es_Pouas	0.0001	193808	2.99262	3.28979e-08	8.19569e-07
Es_Pouas	9e-05	245805	2.86555	3.26477e-08	8.20557e-07	-4.24614
Es_Pouas	8e-05	324664	2.94732	3.25327e-08	8.20928e-07	2.85337
Es_Pouas	7e-05	454719	2.94426	3.19185e-08	8.18098e-07	-0.103721	3.75744e-08	1.22266e-08	3.07317	4.19453	0.325397
Es_Vedra	0.0001	271887	2.9445	3.36661e-08	9.95986e-07
Es_Vedra	9e-05	350826	2.75935	3.36502e-08	9.98707e-07	-6.28809
Es_Vedra	8e-05	479113	2.80005	3.44671e-08	9.95587e-07	1.47495	5.54609e-08	1.93427e-08	2.86728	2.34461	0.348763
Espardell	0.0001	327515	2.35069	3.65137e-08	1.08431e-06
Espardell	9e-05	424663	2.29114	3.5884e-08	1.09274e-06	-2.53296
Espardell	8e-05	579702	2.3235	3.56463e-08	1.10344e-06	1.41244	5.63024e-08	2.36493e-08	2.38072	2.40314	0.420042
Espartar	0.0001	255423	2.73433	3.41901e-08	9.96075e-07
Espartar	9e-05	327728	2.65741	3.51754e-08	9.94043e-07	-2.81312
Espartar	8e-05	442698	2.63664	3.45987e-08	9.95578e-07	-0.781587	4.80111e-08	1.76489e-08	2.72034	3.07658	0.367601
Penjats	0.0001	414334	2.65166	3.52613e-08	1.08082e-06
Penjats	9e-05	522943	2.65257	3.55061e-08	1.08824e-06	0.034205	6.11907e-08	2.48689e-08	2.46053	-7.80459	0.406416
Trocadors	0.0001	202472	3.43329	3.3328e-08	8.19134e-07
Trocadors	9e-05	256449	3.42416	3.35174e-08	8.18185e-07	-0.2661	4.41148e-08	1.29845e-08	3.3975	-0.784638	0.294334
